# Supplementary material for: A Novel Butyrate Derivative, Zinc Dibutyroyllysinate, Blunts Microphthalmia-Associated Transcription Factor Expression and Up-Regulates Retinol and Differentiation Pathway mRNAs in a Full-Thickness Human Skin Model
Source: Int J Mol Sci. 2025 Mar 9;26(6):2442. doi: 10.3390/ijms26062442 (PMC11942002; doi:10.3390/ijms26062442)
Supplement: Supplementary file 1 [file ijms-26-02442-s001.zip]

Archive with 1 entries (1 files):
- ijms-3495455-supplementary.pdf
